# Supplementary material for: Multidimensional Phenotypic and Microbiome Studies Uncover an Association Between Reduced Feed Efficiency in Sheep During Mycoplasmal Pneumonia and Microbial Crosstalk Within the Rumen-Lung Axis
Source: Vet Sci. 2025 Aug 7;12(8):741. doi: 10.3390/vetsci12080741 (PMC12390611; doi:10.3390/vetsci12080741)
Supplement: Supplementary file 1 [file vetsci-12-00741-s001.zip]

Archive with 3 entries (3 files):
- Supplemental Table S2.xlsx
- Supplemental Table S3.xlsx
- vetsci-3740923-supplementary-english.pdf
