# Supplementary material for: Multidimensional Phenotypic and Microbiome Studies Uncover an Association Between Reduced Feed Efficiency in Sheep During Mycoplasmal Pneumonia and Microbial Crosstalk Within the Rumen-Lung Axis
Source: Vet Sci. 2025 Aug 7;12(8):741. doi: 10.3390/vetsci12080741 (PMC12390611; doi:10.3390/vetsci12080741)
Supplement: Supplementary file 1 [file vetsci-12-00741-s001.zip › Supplemental Table S2.xlsx]

## Sheet: Sheet1
ASVs belonging to the genus Mycoplasma
g__Mycoplasma	ASV_8	ASV_51	ASV_2543	ASV_657	ASV_1446	ASV_2352	ASV_1536	ASV_3568	ASV_5232	ASV_3435	ASV_3318	ASV_4257	ASV_4452	ASV_7249	ASV_6251
g__Mycoplasma;s__Mesomycoplasma_ovipneumoniae	ASV_5	ASV_25	ASV_26	ASV_37	ASV_44	ASV_55	ASV_71	ASV_79	ASV_115	ASV_150	ASV_918	ASV_653	ASV_2770	ASV_3751	ASV_7373	ASV_7629	ASV_7033	ASV_6354
g__Mycoplasma;s__Metamycoplasma_gateae	ASV_190	ASV_469
g__Mycoplasma;s__Mycoplasma_californicum_HAZ160_1	ASV_36	ASV_6694	ASV_6684
g__Mycoplasma;s__Mycoplasma_indiense	ASV_1729
g__Mycoplasma;s__Mycoplasma_ovis_str._Michigan	ASV_94	ASV_655	ASV_2309
g__Mycoplasma;s__Mycoplasma_simbae	ASV_4254	ASV_7897
g__Mycoplasma;s__Mycoplasmopsis_adleri	ASV_1209	ASV_2289
g__Mycoplasma;s__Mycoplasmopsis_arginini	ASV_302	ASV_434	ASV_472	ASV_519	ASV_587	ASV_684	ASV_648	ASV_710	ASV_781	ASV_802	ASV_828	ASV_1140	ASV_968	ASV_1253	ASV_1208	ASV_2200	ASV_2542	ASV_5858	ASV_4055	ASV_3437	ASV_4939	ASV_4679	ASV_7896
g__Mycoplasma;s__Mycoplasmopsis_bovigenitalium	ASV_43	ASV_57	ASV_93	ASV_116	ASV_143	ASV_156	ASV_6686	ASV_956	ASV_3194	ASV_1187	ASV_2351	ASV_2407	ASV_2751	ASV_2905	ASV_4453	ASV_7247	ASV_3436
g__Mycoplasma;s__Mycoplasmopsis_californica	ASV_54	ASV_627	ASV_2752	ASV_3892
g__Mycoplasma;s__Mycoplasmopsis_hyopharyngis	ASV_549	ASV_1256	ASV_1433	ASV_1232	ASV_1585	ASV_1544	ASV_2069	ASV_3124	ASV_2854	ASV_3123	ASV_6935
g__Mycoplasma;s__uncultured_Mycoplasma_sp.	ASV_242	ASV_243	ASV_275	ASV_291	ASV_347	ASV_407	ASV_512	ASV_637	ASV_3954
